# Supplementary material for: Anthocyanin-Driven Dark Phenotypes in Stress Adaptation
Source: Plants (Basel). 2026 Jun 16;15(12):1870. doi: 10.3390/plants15121870 (PMC13306268; doi:10.3390/plants15121870)
Supplement: Supplementary file 1 [file plants-15-01870-s001.zip]

Archive with 1 entries (1 files):
- plants-4343055-supplementary.pdf
